# Supplementary material for: Relationships between farmer well-being and the welfare of their animals: A One Welfare scoping review
Source: Anim Welf. 2026 Jan 15;35:e3. doi: 10.1017/awf.2025.10056 (PMC12817228; doi:10.1017/awf.2025.10056)
Supplement: Levallois et al. supplementary material 1 — Levallois et al. supplementary material [file S0962728625100560sup001.xlsx]

## Sheet: CAPTION
SHEET	CONTENT
QUANTITATIVE STUDIES	List of the 70 significant relationships between farmer well-being and the welfare of their animals in the 16 quantitative studies
QUALITATIVE STUDIES	List of the 24 reports of relationships between farmer well-being and the welfare of their animals in the 6 qualitative studies

## Sheet: QUANTITAVE STUDIES
Reference	Animal Welfare dimension	Animal Welfare aspect	Animal Welfare indicator	Farmer Well-Being dimension	Farmer Well-Being aspect	Farmer Well-Being indicator	Statistical indicator	Indicator value	P-value	Comments
Andreasen et al. (2020)	Nutrition	Water	Water provision (type of waterpoint and number of cows / waterpoint), cleanliness of water points (0 = clean to 2 = dirty), water flow (L/min), functioning of water points (0 = working correctly, 2 = malfunctioning)	Satisfaction	Work	How much farmers like or dislike contact with cows in different situations (1 = stongly agree to 7 = strongly disagree)	Correlation coefficient	0.373	0.027
Andreasen et al. (2020)	Management	Handling	Calm moving (score range = 1-7 ; 1 = stongly agree, 7 = strongly disagree)	Satisfaction	Work	How much farmers like or dislike contact with cows in different situations (1 = stongly agree to 7 = strongly disagree)	Correlation coefficient	0.520	0.013
Andreasen et al. (2020)	Management	Handling	Patience during milking (score range = 1-7 ; 1 = stongly agree, 7 = strongly disagree)	Satisfaction	Work	How much farmers like or dislike contact with cows in different situations (1 = stongly agree to 7 = strongly disagree)	Correlation coefficient	0.424	0.049
Andreasen et al. (2020)	Management	Handling	Negative handling moving cows (score = 1-7 ; 1 = stongly agree, 7 = strongly disagree)	Satisfaction	Work	How much farmers like or dislike contact with cows in different situations (1 = stongly agree to 7 = strongly disagree)	Correlation coefficient	-0.451	0.035
Calderón-Amor et al. (2020)	Behaviour x Mental State	Reactivity, Fear	Escape score (score range = 0-4 ; 0 = animal avoided eye contact, 4 =animal could be touched)	Satisfaction	Work	How much farmers like working with calves	Estimate (model coefficent) (Low vs high satisfaction [high = referent])	-0.92	0.014
Calderón-Amor et al. (2020)	Behaviour x Mental State	Reactivity, Fear	Escape score (score range = 0-4 ; 0 = animal avoided eye contact, 4 =animal could be touched)	Satisfaction	Work	How much farmers like working with calves	Odd ratio	0.39, 95% Wald CI = [0.18 ; 0.82]	0.014
Crimes and Enticott (2019)	Health	Respiratory	Farm status infection regarding bovine tuberculosis (free or under restrictions)	Satisfaction	Life	Overall to what extent do you feel the things you do in your life are worthwhile? (0 = not at all worthwhile, 10 = completely worthwhile)	Mean difference of the item score between farmers with restricted status regarding bovine tuberculosis vs free status	Not provided	0.046
Crimes and Enticott (2019)	Health	Respiratory	Farm status infection regarding bovine tuberculosis (free or under restrictions)	Mental health	Stress	The stresses of my job were much harder to handle (1 = strongly disagree, 5 = strongly agree)	Mean difference of the item score between farmers with restricted status regarding bovine tuberculosis vs free status	Not provided	0.02
Fasina et al. (2010)	Health	Respiratory	Farm infection status regarding avian influenza (positive or negative, based on two laboratory tests)	Physical and Mental Health	Abnormal illness behaviour	Overall score (0 - 9 higher scores denoted a higher level of symptoms)	Mean difference between case and control groups	1.4 vs 2.6	0.005
Fasina et al. (2010)	Health	Respiratory	Farm infection status regarding avian influenza (positive or negative, based on two laboratory tests)	Mental health	Stress	Overall score (0 - 18 ; higher scores denoted a higher level of a symptom)	Mean difference between case and control groups	5.2 vs 2.5	< 0.001
Fasina et al. (2010)	Health	Respiratory	Farm infection status regarding avian influenza (positive or negative, based on two laboratory tests)	Mental health	Anxiety	Overall score (0 - 17 ; higher scores denoted a higher level of symptoms)	Mean difference between case and control groups	6.7 vs 3.1	< 0.001
Fasina et al. (2010)	Health	Respiratory	Farm infection status regarding avian influenza (positive or negative, based on two laboratory tests)	Mental health	Depression	Overall score (0 - 17 ; higher scores denoted a higher level of symptoms)	Mean difference between case and control groups	6.1 vs 0.9	< 0.001
Fasina et al. (2010)	Health	Respiratory	Farm infection status regarding avian influenza (positive or negative, based on two laboratory tests)	Mental health	Hostility-irritability	Overall score (0 - 17 , higher scores denoted a higher level of symptoms)	Mean difference between case and control groups	6.4 vs 2.4	< 0.001
Fasina et al. (2010)	Health	Respiratory	Farm infection status regarding avian influenza (positive or negative, based on two laboratory tests)	Physical health	Overall	Overall score (0 - 17 ; higher scores denoted a higher level of symptom)	Mean difference between case and control groups	6.6 vs 1.9	< 0.001
Fasina et al. (2010)	Health	Respiratory	Farm infection status regarding avian influenza (positive or negative, based on two laboratory tests)	Physical health	Overall	Overall score (4 - 20 ; higher scores denoted a higher quality of life)	Mean difference between case and control groups	13.2 vs 14.9	< 0.001
Fasina et al. (2010)	Health	Respiratory	Farm infection status regarding avian influenza (positive or negative, based on two laboratory tests)	Mental health	Overall	Overall score (4 - 20 ; higher scores denoted a higher quality of life)	Mean difference between case and control groups	14.0 vs 15.6	< 0.001
Fasina et al. (2010)	Health	Respiratory	Farm infection status regarding avian influenza (positive or negative, based on two laboratory tests)	Satisfaction	Social relationships	Overall score (4 - 20 ; higher scores denoted a higher quality of life)	Mean difference between case and control groups	13.3 vs 16.2	< 0.001
Fasina et al. (2010)	Health	Respiratory	Farm infection status regarding avian influenza (positive or negative, based on two laboratory tests)	Satisfaction	Environment	Overall score (4 - 20 ; higher scores denoted a higher quality of life)	Mean difference between case and control groups	13.2 vs 14.6	0.003
Hansen and Østerås (2019)	Welfare	Overall	Overal score of the Animal Welfare Indicator (AWI) (score range = -161 to 161, where higher scores represented a higher level of welfare)	Wellbeing	Overall	Occupational wellbeing as a factor, including four items (work satisfaction, income satisfaction, optimism about future, appreciation by others as a fermer)	Correlation coefficient	0.352	< 0.001
Hansen and Østerås (2019)	Welfare	Overall	Overal score of the Animal Welfare Indicator (AWI) (score range = -161 to 161, where higher scores represented a higher level of welfare)	Mental health	Stress	Stress as factor, including three items (work stress, loneliness, weariness)	Correlation coefficient	-0.233	< 0.05
King et al. (2021)	Health	Locomotion	Prevalence of lameness (scores ≥ 3 ; Locomotion score range = 1-5 ; 1 = movement easy and fluid, 5 = limited ability to move)	Mental health	Resilience	Total score (0 - 40, where a greater score indicates a greater resilience)	Estimated regression coefficient	0.025	0.07
King et al. (2021)	Health	Locomotion	Prevalence of severe lameness (scores ≥4; Locomotion score range = 1-5 ; 1 = movement easy and fluid, 5 = limited ability to move)	Mental health	Stress	Total score (0 - 40, where a greater score indicates a higher level of perceived stress)	Estimated regression coefficient	2.89	0.02
King et al. (2021)	Health	Locomotion	Prevalence of severe lameness (scores ≥4; Locomotion score range = 1-5 ; 1 = movement easy and fluid, 5 = limited ability to move)	Mental health	Anxiety	Total score (0 - 21, where a score ≥ 11 / 21 indicating cases of probable anxiety)	Estimated regression coefficient	1.48	0.02
King et al. (2021)	Health	Udder health	Somatic Cell Count (SCC ; x 1 000 cells / mL)	Mental health	Stress	Total score (0 - 40, where a greater score indicates a higher level of perceived stress)	Estimated regression coefficient	0.005	< 0.001
King et al. (2021)	Health	Body condition	Percentage of under-conditionned cows (scores ≤ 2.5 ; body condition score range = 1-5, where 1 = emacieted, 5 = obsese)	Mental health	Stress	Total score (0 - 40, where a greater score indicates a higher level of perceived stress)	Estimated regression coefficient	0.73	< 0.001
King et al. (2021)	Health	Body condition	Percentage of under-conditionned cows (scores ≤ 2.5 ; body condition score range = 1-5, where 1 = emacieted, 5 = obsese)	Mental health	Resilience	Total score (0 - 40, where a greater score indicates a greater resilience)	Estimated regression coefficient	2.13	0.04
Lee et al. (2020)	Health	Udder health	Self-reported Bulk Tank Somatic Cell Count (BTSCC ; 10 000 cells / mL)	Mental health	Worries	How much farmers agreed with the statement: "a troublesome thing with mastitis is the worries it causes me" (1 = strongly disagree, 5 = strongly agree)	Odd ratio	0.981 [95% CI = [0.965 ; 0.997] per each 10 000 cells / mL increase in BTSCC	0.018	"An increase in BTSCC by 10 000 cells/ml, was associated with a decrease in the odds of a respondent to select a lower ordered response (strongly disagree) with an odds ratio of 0.981 (95% CI: 0.965, 0.997)"
Medrano-Galarza et al. (2023)	Health	Locomotion	Locomotion prevalence category (dichotomized as high: > 5% vs low: ≤ 5%, based on individual scores ; range = 0-2 ; 0 = no Locomotion, 2 = severely lame)	Mental health	Stress	Total score (0 - 40, where a greater score indicates a higher level of perceived stress)	Estimated regression coefficient	3.92 (95% CI = [ 0.06 - 7.79])	0.04
Medrano-Galarza et al. (2023)	Health	Locomotion	Locomotion prevalence category (dichotomized as high: > 5% vs low: ≤ 5%, based on individual scores ; range = 0-2 ; 0 = no Locomotion, 2 = severely lame)	Mental health	Anxiety	Total score (0 - 21, where a score ≥ 11 / 21 indicating cases of probable anxiety)	Estimated regression coefficient	5.23 (95% CI = [2.97 - 7.59])	< 0.001
Medrano-Galarza et al. (2023)	Health	Locomotion	Prevalence of hoof overgrowth (based on individual scores ; range = 0-1 ; 0 = absence, 1 = presence)	Mental health	Depression	Total score (0 - 21, where a score ≥ 11 / 21 indicating cases of probable depression)	Estimated regression coefficient	0.03 (95% CI = [ 0.002 - 0.06])	0.03
Medrano-Galarza et al. (2023)	Environment	Animal cleanliness	Prevalence of sheep with dirty fleece [score > 0 ; based on indivual scores ; range = 1 - 3 ; 1 = clean and dry, 3 = very wet and dirty]]]	Mental health	Anxiety	Total score (0 - 21, where a score ≥ 11 / 21 indicating cases of probable anxiety)	Estimated regression coefficient	0.04 (95% CI = [0.004 - 0.08])	0.03
Nuvey et al. (2023)	Health	Mortality	Severity of herd mortality considering all causes of death [low: < 1%; 1% ≤ moderate < 31%; severe: ≥31%; based on quartiles)	Wellbeing	Overall	Mean of all items [score range = 1-5] multiplied by four, then transformed to a scale from 0 to 100 (100 being a higher wellbeing state)	Estimated regression coefficient	-7.9 (95% CI = [-14.4 ; -1.5])	0.02
Nuvey et al. (2023)	Health	Mortality	Severity of herd mortality considering all causes of death [low: < 1%; 1% ≤ moderate < 31%; severe: ≥31%; based on quartiles)	Wellbeing	Overall	Mean of all items [score range = 1-5] multiplied by four, then transformed to a scale from 0 to 100 (100 being a higher wellbeing state)	Mean difference between farms with severe or low herd mortality	60.5 vs 66.5	< 0.001
Nuvey et al. (2023)	Health	Mortality	Severity of herd mortality considering all causes of death [low: < 1%; 1% ≤ moderate < 31%; severe: ≥31%; based on quartiles)	Physical health	Overall	Mean of items related to physical wellbeing [score range 1-5] multiplied by four, then transformed to a scale from 0 to 100 (100 being a higher wellbeing state)	Mean difference between farms with severe or low herd mortality	64.1 vs 73.4	< 0.001
Nuvey et al. (2023)	Health	Mortality	Severity of herd mortality considering all causes of death [low: < 1%; 1% ≤ moderate < 31%; severe: ≥31%; based on quartiles)	Mental health	Overall	Mean of items related to psychological wellbeing [score range 1-5] multiplied by four, then transformed to a scale from 0 to 100 (100 being a higher wellbeing state)	Mean difference between farms with severe or low herd mortality	64.6 vs 69.2	0.04
Nuvey et al. (2023)	Health	Mortality	Severity of herd mortality considering all causes of death [low: < 1%; 1% ≤ moderate < 31%; severe: ≥31%; based on quartiles)	Satisfaction	Social relationships	Mean of items related to social wellbeing [score range 1-5] multiplied by four, then transformed to a scale from 0 to 100 (100 being a higher wellbeing state)	Mean difference between farms with severe or low herd mortality	60.2 vs 68.2	0.001
Nuvey et al. (2023)	Health	Mortality	Severity of herd mortality due to diseases [low: < 1%; 1% ≤ moderate < 18%; severe: ≥18%, based on quartiles)	Wellbeing	Overall	Mean of all items [score range = 1-5] multiplied by four, then transformed to a scale from 0 to 100 (100 being a higher wellbeing state)	Mean difference between farms with severe or low herd mortality	61.7 vs 66.9	0.002
Nuvey et al. (2023)	Health	Mortality	Severity of herd mortality due to diseases [low: < 1%; 1% ≤ moderate < 18%; severe: ≥18%, based on quartiles)	Physical health	Overall	Mean of items related to physical wellbeing [score range 1-5] multiplied by four, then transformed to a scale from 0 to 100 (100 being a higher wellbeing state)	Mean difference between farms with severe or low herd mortality ; and between farms with moderate or low herd mortality	65.1 vs 74.6 ; 69.4 vs 74.6	< 0.001 ; 0.02
Nuvey et al. (2023)	Health	Mortality	Severity of herd mortality due to diseases [low: < 1%; 1% ≤ moderate < 18%; severe: ≥18%, based on quartiles)	Mental health	Overall	Mean of items related to psychological wellbeing [score range 1-5] multiplied by four, then transformed to a scale from 0 to 100 (100 being a higher wellbeing state)	Mean difference between farms with severe or low herd mortality ; and between farms with moderate or low herd mortality	65.7 vs 70.6 ; 66.7 vs 70.6	0.02 ; 0.04
Nuvey et al. (2020)	Health	Mortality	Proportion of herd lost	Mental health	Overall	Mental health score [mean of the three sub- scores of depression, stress, and anxiety, respectively. Each sub-score was obtained summing item scores [range = 0-3, 0 = non-experience of the negative emotion, 3 = frequent negative emotion experience])	Chi-square	19.6	< 0.001	The lower the level of livestock is, the higher the overall mental health is (Table 2)
Nuvey et al. (2020)	Health	Mortality	Proportion of herd lost	Mental health	Overall	Mental health score [mean of the three sub- scores of depression, stress, and anxiety, respectively. Each sub-score was obtained summing item scores [range = 0-3, 0 = non-experience of the negative emotion, 3 = frequent negative emotion experience])	Estimated regression coefficient	-0.07 (Standard Error = 0.02)	< 0.05
O'Kane et al. (2017)	Health	Locomotion	Presence of footrot	Feeling	Frustration	Agreement score regarding the statement “Having [footrot] in my flock makes me feel frustrated.” (score range = 1-5 ; 1 = stongly disagree ; 5 = strongly agree)	Percentage of farmers who agreed or strongly agreed (% of scores 4 and 5)	67.4	NA
O'Kane et al. (2017)	Health	Locomotion	Presence of footrot	Feeling	Miserable	Agreement score regarding the statement “Having [footrot] in my flock makes me feel miserable.” (score range = 1-5 ; 1 = stongly disagree ; 5 = strongly agree)	Percentage of farmers who agreed or strongly agreed (% of scores 4 and 5)	39.9	NA
O'Kane et al. (2017)	Health	Locomotion	Presence of footrot	Emotion	Angriness	Agreement score regarding the statement “Having [footrot] in my flock makes me feel angry.” (score range = 1-5 ; 1 = stongly disagree ; 5 = strongly agree)	Percentage of farmers who agreed or strongly agreed (% of scores 4 and 5)	21.9	NA
O'Kane et al. (2017)	Management	Prevention and treatment of diseases	Probability to be on a latent class [LC] based on managements pratices implemented to treat or cull lame sheeps (LC1 = typical "best practices"; LC2 = "slow to act"; LC3 = "slow to act, delayed culliing"; for more details, see O'Kane et al. (2017) result section 3.3.	Emotion/Feeling	Synthesis of negative emotions (frustration, angry, miserable)	Component synthetizing negative emotions	Relative risk reduction of being in latent class "slow to act", or "slow to act, delayed culliing" regarding lameness	1.17 (95% CI = [0.93 ; 1.48]), 1.39 (95% CI = [1.09 ; 1.77]), respectively	None
O'Kane et al. (2017)	Health	Locomotion	Number of lame sheep on the farm (method to define Locomotion was not precised)	Emotion/Feeling	Synthesis of negative emotions (frustration, angry, miserable)	Component synthetizing negative emotions	Incidence Rate Ratio regarding period prevalence of lameness in sheep (May 2012–April 2013)	1.13 (95% CI = [1.08 - 1.20])	None
O'Kane et al. (2017)	Management	Prevention and treatment of diseases	Management practice described	Feeling	Synthesis of hopelessness	Component synthetizing hopelessness	Incidence Rate Ratio regarding period prevalence of lameness in sheep (May 2012–April 2013)	1.20 (95% CI = [1.13 - 1.28])	None
Perrin et al. (2020)	Environment	Outdoor access	Evolution of full time grazing between the conversion beginning into organic farming and the time of the survey (which occured at least 6.5 to 7 years after the conversion beginning)	Satisfaction	Overall	Evolution of the farmer's overall satisfaction (score range = 4 -16 ; based on the sum of the four scores related to land, animal, economic, and social satisfactions [score range = 1 - 4; 1= very unsatisfied; 4 = very satisfied] between the conversion beginning into organic farming and the time of the survey (which occured at least 6.5 to 7 years after the conversion beginning)	Regression coefficient (R2)	0.26	Not mentioned
Pol et al. (2021)	Environment	Housing type	Gilt socialization implemented (modality of a active variable in a multiple correspondence analysis)	Satisfaction	Work	Agreement score regarding the statement: "As a farmer, I like to move my animals" (score range = 1-6; 1 = "strongly disagree", 6 = "strongly agree") (modality of a supplementary variable in a multiple correspondence analysis)	Cluster v-test values (variables caracterized one same cluster out of three, described as "Human-animal-relationship is central on the farm")	Respectively 2.1 and 2.1 for gilt socialization and "As a farmer, I like to move my animals"	Not provided (but P < 0.05 according to material and methods section)
Pol et al. (2021)	Management	Socialization	Gilt socialization implemented (modality of a active variable in a multiple correspondence analysis)	Satisfaction	Work	Agreement score regarding the statement: "As a farmer, I like to wash the building" (score range = 1-6; 1 = "strongly disagree", 6 = "strongly agree") (modality of a supplementary variable in a multiple correspondence analysis)	Cluster v-test values (variables caracterized one same cluster out of three, described as "Human-animal-relationship is central on the farm")	Respectively 2.1 and 2.6 for gilt socialization and "As a farmer, I like to wash the building"	Not provided (but P < 0.05 according to material and methods section)
Pol et al. (2021)	Management	Socialization	Gilt socialization implemented (modality of a active variable in a multiple correspondence analysis)	Satisfaction	Work	Agreement score regarding the statement: "As a farmer, I like to wash the building" (score range = 1-6; 1 = "strongly disagree", 6 = "strongly agree") (modality of a supplementary variable in a multiple correspondence analysis)	Cluster v-test values (variables caracterized one same cluster out of three, described as "Human-animal-relationship is central on the farm")	Respectively 2.1 and 3.5 for gilt socialization and "As a farmer, I like to wash the building"	Not provided (but P < 0.05 according to material and methods section)
Pol et al. (2021)	Environment	Free movement	Satisfaction with group housing of gestating sows implemented (modality of a active variable in a multiple correspondence analysis)	Satisfaction	Work	Agreement score regarding the statement: "As a farmer, I like to move my animals" (score range = 1-6; 1 = "strongly disagree", 6 = "strongly agree") (modality of a supplementary variable in a multiple correspondence analysis)	Cluster v-test values (variables caracterized one same cluster out of three, described as "Human-animal-relationship is central on the farm")	Respectively 3.6 and 2.1 for satifaction with group housing and "As a farmer, I like to move my animals"	Not provided (but P < 0.05 according to material and methods section)
Pol et al. (2021)	Environment	Free movement	Satisfaction with group housing of gestating sows implemented (modality of a active variable in a multiple correspondence analysis)	Satisfaction	Work	Agreement score regarding the statement: "As a farmer, I like to wash the building" (score range = 1-6; 1 = "strongly disagree", 6 = "strongly agree") (modality of a supplementary variable in a multiple correspondence analysis)	Cluster v-test values (variables caracterized one same cluster out of three, described as "Human-animal-relationship is central on the farm")	Respectively 3.6 and 2.6 for satifaction with group housing and "As a farmer, I like to wash the building"	Not provided (but P < 0.05 according to material and methods section)
Pol et al. (2021)	Environment	Free movement	Satisfaction with group housing of gestating sows implemented (modality of a active variable in a multiple correspondence analysis)	Satisfaction	Work	Agreement score regarding the statement: "As a farmer, I like to work in the fields" (score range = 1-6; 1 = "strongly disagree", 6 = "strongly agree") (modality of a supplementary variable in a multiple correspondence analysis)	Cluster v-test values (variables caracterized one same cluster out of three, described as "Human-animal-relationship is central on the farm")	Respectively 3.6 and 3.5 for satifaction with group housing and "As a farmer, I like to wash the building"	Not provided (but P < 0.05 according to material and methods section)
Pol et al. (2021)	Management	Animal handling	Force never used to coerce animals (modality of a active variable in a multiple correspondence analysis)	Satisfaction	Work	Agreement score regarding the statement: "As a farmer, I like to move my animals" (score range = 1-6; 1 = "strongly disagree", 6 = "strongly agree") (modality of a supplementary variable in a multiple correspondence analysis)	Cluster v-test values (variables caracterized one same cluster out of three, described as "Human-animal-relationship is central on the farm")	Respectively 3.1 and 2.1 for never using force to coerce animals and "As a farmer, I like to move my animals"	Not provided (but P < 0.05 according to material and methods section)
Pol et al. (2021)	Management	Animal handling	Force never used to coerce animals (modality of a active variable in a multiple correspondence analysis)	Satisfaction	Work	Agreement score regarding the statement: "As a farmer, I like to wash the building" (score range = 1-6; 1 = "strongly disagree", 6 = "strongly agree") (modality of a supplementary variable in a multiple correspondence analysis)	Cluster v-test values (variables caracterized one same cluster out of three, described as "Human-animal-relationship is central on the farm")	Respectively 3.1 and 2.6 for never using force to coerce animals and "As a farmer, I like to wash the building"	Not provided (but P < 0.05 according to material and methods section)
Pol et al. (2021)	Management	Animal handling	Force never used to coerce animals (modality of a active variable in a multiple correspondence analysis)	Satisfaction	Work	Agreement score regarding the statement: "As a farmer, I like to work in the fields" (score range = 1-6; 1 = "strongly disagree", 6 = "strongly agree") (modality of a supplementary variable in a multiple correspondence analysis)	Cluster v-test values (variables caracterized one same cluster out of three, described as "Human-animal-relationship is central on the farm")	Respectively 3.1 and 3.5 for never using force to coerce animals and "As a farmer, I like to wash the building"	Not provided (but P < 0.05 according to material and methods section)
Rilanto et al. (2022)	Management	Culling	Culling rate	Satisfaction	Work	Agreement score regarding the statement: "I am satisfied with the cow longetivity in our farm" (score range = 1-7; 1 = "completely disagree", 7 = "completely agree")	Spearman correlation coefficient	-0.53	<0.05
Rilanto et al. (2022)	Management	Culling	Culling rate	Satisfaction	Work	Agreement score regarding the statement: "I am satisfied with my role in herd culling management" (score range = 1-7; 1 = "completely disagree", 7 = "completely agree")	Spearman correlation coefficient	-0.21	<0.05
Rilanto et al. (2022)	Management	Culling	Culling rate	Satisfaction	Work	Agreement score regarding the statement: "I am satisfied with the cow culling rate (including mortality and slaughter) in our farm" (score range = 1-7; 1 = "completely disagree", 7 = "completely agree")	Spearman correlation coefficient	-0.37	<0.05
Rilanto et al. (2022)	Management	Culling	Culling rate	Satisfaction	Work	Agreement score regarding the statement: "I generally enjoy my work" (score range = 1-7; 1 = "completely disagree", 7 = "completely agree")	Spearman correlation coefficient	-0.13	<0.05
Rilanto et al. (2022)	Management	Culling	Mean age of culled cows	Satisfaction	Work	Agreement score regarding the statement: "I am satisfied with the cow longetivity in our farm" (score range = 1-7; 1 = "completely disagree", 7 = "completely agree")	Spearman correlation coefficient	0.37	<0.05
Rilanto et al. (2022)	Management	Culling	Mean age of culled cows	Satisfaction	Work	Agreement score regarding the statement: "I am satisfied with the cow culling rate (including mortality and slaughter) in our farm" (score range = 1-7; 1 = "completely disagree", 7 = "completely agree")	Spearman correlation coefficient	0.22	<0.05
Rilanto et al. (2022)	Management	Culling	Culling rate as an active component in a k-mean clustering algorithm	Satisfaction	Work	Agreement score regarding the statement: "I am satisfied with the cow longetivity in our farm" (score range = 1-7; 1 = "completely disagree", 7 = "completely agree") (as an active component in k-mean cluistering algorithm)	Cluster characteristics	Cluster 3 (out of three): highest culling rate on average (36.1%), with the lowest average satisfaction scores with cow longetivity (average score ≈ 2.2), role in herd culling management (average score ≈ 3.2); and cow culling rate (average score ≈ 2.0).	<0.06
Rilanto et al. (2022)	Management	Culling	Mean age of culled cows as an active component in a k-mean clustering algorithm	Satisfaction	Work	Agreement score regarding the statement: "I am satisfied with the cow longetivity in our farm" (score range = 1-7; 1 = "completely disagree", 7 = "completely agree") (as an active component in k-mean cluistering algorithm)	Cluster characteristics	Cluster 1 (out of three): highest age of culled cows on average (63.4 months), with the highest average satisfaction scores with cow longetivity (average score ≈ 2.5), and cow culling rate (average score ≈ 2.9).	<0.07
Spigarelli et al. (2021)	Welfare	Overall	NA	Satisfaction	Environment	Satisfaction score regarding the statement: "Are you satisfied with the land organization of your farm?" (score range = 1-5; 1 = extremely unsatisfied, 5 = extremely satisfied) (modality of an active variable in a principal component analysis)	Association description based on squared loading on a dimension	Land organization satisfaction and animal welfare were mainly linked to the third component (respective squared loading of 0.46, and 0.68)	NA
Spigarelli et al. (2021)	Welfare	Overall	NA	Satisfaction	Social relationships	Satisfaction score regarding the statement: "Are you satisfied with the relationship with the municipality and the population?" (score range = 1-5; 1 = extremely unsatisfied, 5 = extremely satisfied) (modality of an active variable in a principal component analysis)	Association description based on squared loading on a dimension	Satisfaction with the relationship with the municipality and the population, and animal welfare were mainly linked to the fourth component (respective squared loading of 0.60, and 0.57)	NA
Spigarelli et al. (2021)	Welfare	Overall	NA	Satisfaction	Social relationships	Satisfaction score regarding the statement: "Are you satisfied with the relationship with local economic operators and other farmers?" (score range = 1-5; 1 = extremely unsatisfied, 5 = extremely satisfied) (modality of an active variable in a principal component analysis)	Association description based on squared loading on a dimension	Satisfaction with local economic operators and other farmers, and animal welfare were mainly linked to the third dimension (respective squared loading of 0.48, and 0.25)	NA
Vicic et al. (2022)	Management	Euthanasia	Euthanasia of non-replacement dairy calves	Wellbeing	Overall	Answer to the question "Does euthanasia affect employee wellbeing and mental health?" by the owner/manager of the farm	Euthanasia of non-replacement dairy male calves affected employee wellbeing and mental health, according to 19.2% of the 19 participants reporting to carry out euthanasia on their farms	Dependency relationship in a bayesian network (Figure 2)	NA	"A large proportion (19.2%) of these participants also stated that euthanasia does affect employee wellbeing and mental health"
Vicic et al. (2022)	Management	Euthanasia	Euthanasia of non-replacement dairy calves	Mental Health	Overall	Answer to the question "Does euthanasia affect employee wellbeing and mental health?" by the owner/manager of the farm	Euthanasia of non-replacement dairy male calves affected employee wellbeing and mental health, according to 19.2% of the 19 participants reporting to carry out euthanasia on their farms	Dependency relationship in bayesian network (Figure 2)	NA

## Sheet: QUALITATIVE STUDIES
Reference	Animal Welfare dimension	Animal Welfare aspect	Animal Welfare indicator	Farmer Well-Being dimension	Farmer Well-Being aspect	Farmer Well-Being indicator	Quote	Comment
de Krom (2015)	Environment	Housing comfort	Group housing system in renovated barn	Satisfaction	Work	Verbatim	"Negative sow–farmer dynamics played out in a number of the group housing systems that were installed in renovated barns [4 farmers / 19]). The designs of these systems tended to inhibit the farmers’ in-barn movements, which diminished their working pleasure and demotivated them from spending much time on observing their sows daily." / "Hostile relations between the sows diminished farmers' worki…
de Krom (2015)	Environment	Housing comfort	Group housing system in new barns	Satisfaction	Work	Verbatim	"Positive sow–farmer interactions were fostered in alternative group housing systems – and a minority of the free-access stall systems – that were situated in spacious and mostly newly built barns (most notably [on 4 farms / 19]). These structures structures enabled the farmers to observe their sows in comfort."
de Krom (2015)	Health	Overall	Sow health and welfare overall, after implementing group housing system	Satisfaction	Work	Verbatim	"Farmers gained knowledge of their sows’ behavioural inclinations, [and] they began to apply it to manage individual sows’ health problems. […] Such anticipations of the sows’ behavioural preferences reduced the unpleasantness and stress of these management procedures for the sows and the farmers, thus contributing both to sow well-being and the farmers’ working pleasure."
de Krom (2015)	Mental state	Stress	Sow health and welfare overall, after implementing group housing system	Satisfaction	Work	Verbatim	"Farmers gained knowledge of their sows’ behavioural inclinations, [and] they began to apply it to manage individual sows’ health problems. […] Such anticipations of the sows’ behavioural preferences reduced the unpleasantness and stress of these management procedures for the sows and the farmers, thus contributing both to sow well-being and the farmers’ working pleasure."
Devitt et al. (2015)	Welfare	Overall	Record of an animal welfare incident (from not serious [n = 5 farms ; such as poor access to clean feeding areas], less serious [n = 6 ; such as lame animals], to serious (n = 2 ; such as starving or dead animals or animals suffering severe pain without being treated])	Mental health	Depression or bipolar disorder	Verbatim	"Mental health problems admitted by four farmers included depression and, in one instance, bipolar disorder. These participants’ accounts of the farm animal welfare incidents reveal how an accumulation of stressful experiences resulted in an inability to cope."
Devitt et al. (2015)	Health	Unspecified	Record of an animal welfare incident (from not serious [n = 5 farms ; such as poor access to clean feeding areas], less serious [n = 6 ; such as lame animals], to serious (n = 2 ; such as starving or dead animals or animals suffering severe pain without being treated])	Mental health	Stress	Verbatim	"In one situation that involved a neglected animal illness, the farmer attributed the stress to marital and family separation, financial concerns and ill health: 'When it [the separation] started I got a heart attack and that sort of put the clatter on farming – the pressure of it all was too much, the stress, and I just couldn’t cope with it.' ".
Devitt et al. (2015)	Health	Unspecified	Record of an animal welfare incident (from not serious [n = 5 farms ; such as poor access to clean feeding areas], less serious [n = 6 ; such as lame animals], to serious (n = 2 ; such as starving or dead animals or animals suffering severe pain without being treated])	Physical health	Cardiac	Verbatim	"In one situation that involved a neglected animal illness, the farmer attributed the stress to marital and family separation, financial concerns and ill health: 'When it [the separation] started I got a heart attack and that sort of put the clatter on farming – the pressure of it all was too much, the stress, and I just couldn’t cope with it.' ".
Noller et al. (2022)	Health	RespiratoryXLocomotion	Farm infection status regarding Mycoplasma bovis	Mental health	Anxiety	Verbatim	"In our study participants experienced grief and anxiety while waiting for herds to be tested and for results to be released."
Noller et al. (2022)	Health	RespiratoryXLocomotion	Farm infection status regarding Mycoplasma bovis	Mental health	Trauma	Verbatim	"In the event of a positive result, the farm would be placed under a Restricted Place Notice (RP). This was the prelude to a cull and was a deeply traumatic point of inflection for farmers."
Noller et al. (2022)	Health	RespiratoryXLocomotion	Farm infection status regarding Mycoplasma bovis	Mental health	Stress	Verbatim	"This left me in absolute bewilderment as to how they’d come to this decision ... I was just amazed by this and bewildered and frustrated and stressed out …"	"This" refers to a full culling of the herd
Noller et al. (2022)	Health	RespiratoryXLocomotion	Farm infection status regarding Mycoplasma bovis	Feeling	Frustration	Verbatim	"This left me in absolute bewilderment as to how they’d come to this decision ... I was just amazed by this and bewildered and frustrated and stressed out …"	This refers to a full culling of the herd
Noller et al. (2022)	Health	RespiratoryXLocomotion	Farm infection status regarding Mycoplasma bovis	Feeling	Bewilderment	Verbatim	"This left me in absolute bewilderment as to how they’d come to this decision ... I was just amazed by this and bewildered and frustrated and stressed out …"	This refers to a full culling of the herd
Phytian and Glover (2019)	Health	Mortality	Clinical signs related to a new disease outbreak: Schmallenberg disease (dystocia, deformed lambs, mortality in ewes and lambs)	Emotion	Sadness	Verbatim	“I was just upset, just upset about the losses isn’t it . . . any losses are, you know... especially when it’s the ewes. I think lambs... you lose lambs don’t you, but when it comes to the ewes you kind of feel a bit more touched.”
Phytian and Glover (2019)	Health	Mortality	Clinical signs related to a new disease outbreak: Schmallenberg disease (dystocia, deformed lambs, mortality in ewes and lambs)	Feeling	Miserable	Verbatim	“ . . . compared to where we were in 2013 you realize how miserable it was looking back to 2012 . . . in hindsight it was quite a miserable time . . . ”	"It" refers to losses
Phytian and Glover (2019)	Health	Mortality	Clinical signs related to a new disease outbreak: Schmallenberg disease (dystocia, deformed lambs, mortality in ewes and lambs)	Mental health	Overall	Verbatim	“It affects your mental health. It was difficult, you didn’t want to.. but you just knew you had to go outside (sic. into the lambing shed) again”
Phytian and Glover (2019)	Health	Mortality	Clinical signs related to a new disease outbreak: Schmallenberg disease (dystocia, deformed lambs, mortality in ewes and lambs)	Feeling	Shame	Verbatim	“I did have this thing that I didn’t really want anyone to see it (dead ewes or deformed lambs)... just shove it in the back”
Phytian and Glover (2019)	Health	Mortality	Clinical signs related to a new disease outbreak: Schmallenberg disease (dystocia, deformed lambs, mortality in ewes and lambs)	Mental health	Stress	Verbatim	“I think I just remember feeling a little bit more stressed than normal."	"Than normal" refers to a period without losses
Phytian and Glover (2019)	Health	Mortality	Clinical signs related to a new disease outbreak: Schmallenberg disease (dystocia, deformed lambs, mortality in ewes and lambs)	Mental health	Negative expectations -> coded as "worries" to be similar with previous naming in Lee et al. (2020)	Verbatim	“It was very depressing at the end, because you knew every time, virtually, you would have a problem.”
Vallance et al. (2023)	Health	Dermal	Presence of facial eczema	Mental health	Anxiety	Verbatim	"Anxiety shapes practice throughout the year for beef and sheepfarmers thinking about breeding for resistance and pasture management, but may peak ‘during the season’."	"May peak" refers to facial eczema
Vallance et al. (2023)	Health	Dermal	Presence of facial eczema	Mental health	Stress	Verbatim	"The distress of seeing stock suffer was exacerbated by knowing that there is no knowncure and that, therefore,nothing can be done once the clinical stage has been reached."
Vallance et al. (2023)	Health	Dermal	Presence of facial eczema	Feeling	Self-doubt	Verbatim	"Perceptions of inadequate management led to sometimes severe self-doubt, loss of confidence, and feelings of inadequacy. As we were told: 'I think if it [euthanasia] is the right thing to do, it’s just part and parcelof your activity. [But] if it became more than that accepted number in a space, well then yes, you start to question your ability to understand and manage the thing ...' "
Vallance et al. (2023)	Health	Dermal	Presence of facial eczema	Feeling	Loss of confidence	Verbatim	"Perceptions of inadequate management led to sometimes severe self-doubt, loss of confidence, and feelings of inadequacy. As we were told: 'I think if it [euthanasia] is the right thing to do, it’s just part and parcelof your activity. [But] if it became more than that accepted number in a space, well then yes, you start to question your ability to understand and manage the thing ...' "
Vallance et al. (2023)	Health	Dermal	Presence of facial eczema	Feeling	Inadequacy	Verbatim	"Perceptions of inadequate management led to sometimes severe self-doubt, loss of confidence, and feelings of inadequacy. As we were told: 'I think if it [euthanasia] is the right thing to do, it’s just part and parcelof your activity. [But] if it became more than that accepted number in a space, well then yes, you start to question your ability to understand and manage the thing ...' "
van Calker et al. (2007)	Management	Disease prevention and treatment	Relative score (range = 0-1; where 0 = poorer welfare with total score ≤ 11; 1 = better welfare with a maximum total score of 45.5; total score based on the assessment of locomotion, social interaction, flooring, light and air, and craftsmanship ; for more details on the realtive score calculation, see Bartussek, 1999)	Physical and Mental Health	Workload	Number of hours of work / year	On the organic farm with enhanced social sustainability (including for instance grazing day-and-night, and deep litter), the relative scores of health, welfare and number of hours of work / year were higher than on the conventional farm with a standard management (including for instance little or no grazing, and cubicles) (respectively 0.88, 0.84 and 4 843 vs 0.27, 0.19, and 3 640).
